# Supplementary material for: Universality of indeterminate growth in lizards rejected: the micro-CT reveals contrasting timing of growth cartilage persistence in iguanas, agamas, and chameleons
Source: Sci Rep. 2019 Dec 12;9:18913. doi: 10.1038/s41598-019-54573-5 (PMC6908584; doi:10.1038/s41598-019-54573-5)
Supplement: Supplementary file 8 — SI8 [file 41598_2019_54573_MOESM8_ESM.xlsx]

## Sheet: Content
Supplementary material for the manuscript "Universality of indeterminate growth in lizards rejected: the micro-CT reveals contrasting timing of growth cartilage persistence in iguanas, agamas, and chameleons"
Authors:	Petra Frýdlová, Jana Mrzílková, Martin Šeremeta, Jan Křemen, Jan Dudák, Jan Žemlička, Pavel Němec, Petr Velenský, Jiří Moravec, Daniel Koleška, Veronika Zahradníčková, Tomáš Jirásek, Petr Kodym, Daniel Frynta1, Petr Zach
Table S1	Data concerning maximal snout-vent lengths and longevities of all species included in the analysis
Table S2	References for maximal snout-vent length (SVL)
Table S3	References for longevity data

## Sheet: Table S1
Family	Species	SVLmax male (mm)	SVLmax female (mm)	Longevity (years)	References SVLmax	References longevity
Agamidae	Acanthocercus atricollis	167	-	10.9	1	59
Agamidae	Acanthosaura capra	137.9	-	-	2	-
Agamidae	Agama aculeata	117	-	2.2	1	57
Agamidae	Agama agama	137	-	8	3	58
Agamidae	Agama lionotus dodomae	136.7	136.7	4	4	59
Agamidae	Agama somalica*	103	103	-	5	-
Agamidae	Draco sumatranus	85	-	-	19	-
Agamidae	Hydrosaurus weberi	330	-	8.8	22	62
Agamidae	Chlamydosaurus kingii	254.2	206.4	15	25	68
Agamidae	Intellagama lesueurii	304	230	28	27	68
Agamidae	Leiolepis belliana	156	145	5.6	33	80
Agamidae	Leiolepis ngovantrii	-	126.5	-	34	-
Agamidae	Paralaudakia caucasia	173	-	13	36	71
Agamidae	Physignathus cocincinus	250	200	15.3	37, 38	56
Agamidae	Pogona barbata	255	249	9.9	81	82
Agamidae	Pogona vitticeps	216	203	12	39	72
Agamidae	Uromastyx acanthinura	253	253	11.4	51	76
Agamidae	Uromastyx aegyptia	375	-	15.3	52	77
Agamidae	Uromastyx loricatus	290	-	30	53	78
Agamidae	Uromastyx ocellata	174	174	16	51	79
Agamidae	Uromastyx ornata	165	196	18	54, 55	59
Corytophanidae	Basiliscus plumifrons	168	-	13	10	61
Corytophanidae	Corytophanes cristatus	125	125	7.1	6	56
Corytophanidae	Laemanctus longipes	142	140	15.4	29, 30	56
Corytophanidae	Laemanctus serratus	100	-	5.2	30	62
Crotaphytidae	Crotaphytus collaris	108.2	94.9	10	16	64
Dactyloidae	Anolis allisoni	100	75	1.7	6, 7	60
Dactyloidae	Anolis baracoae	172	155	-	6, 7	-
Dactyloidae	Anolis barbatus	170	157	-	6, 7	-
Dactyloidae	Anolis bartschi	80	63.6	-	6, 7	-
Dactyloidae	Anolis carolinensis	71	59	7.2	8	56
Dactyloidae	Anolis equestris	190	170	16.5	7	61
Dactyloidae	Anolis garmani	109.7	83.5	10	9	60
Dactyloidae	Anolis lucius	70	60	-	6, 7	-
Dactyloidae	Anolis porcus	162	172	-	6, 7	-
Dactyloidae	Anolis roquet	86	-	6.7	6	56
Dactyloidae	Anolis sagrei	55.91	42.85	8	83	84
Dactyloidae	Anolis smallwoodi	190	165	3.9	6, 7	60
Dactyloidae	Anolis vermiculatus	124.5	84.9	-	6, 7	-
Chamaeleonidae	Bradypodion thamnobates	84.02	-	2.3	11	62
Chamaeleonidae	Brookesia stumpffi**	40.17	40.17	4	12	65
Chamaeleonidae	Brookesia thieli*	40	40	-	13	-
Chamaeleonidae	Calumma brevicorne	157	-	-	14	-
Chamaeleonidae	Calumma malthe*	135	135	-	13	-
Chamaeleonidae	Calumma parsonii	255	231	9	15	63
Chamaeleonidae	Furcifer lateralis	139	110	3	13	65
Chamaeleonidae	Furcifer oustaleti	269.8	220.7	5	20	66
Chamaeleonidae	Furcifer pardalis	250	167	5.2	13	56
Chamaeleonidae	Furcifer verrucosus**	148.6	113.3	-	21	-
Chamaeleonidae	Chamaeleo calyptratus	300	200	5	23	67
Chamaeleonidae	Chamaeleo dilepis	150	150	4	24	56
Chamaeleonidae	Kinyongia fischeri	131	-	3.8	28	62
Chamaeleonidae	Rieppeleon brevicaudatus	72	75	-	40	-
Chamaeleonidae	Trioceros deremensis	165	158	-	43	-
Chamaeleonidae	Trioceros ellioti	92	99	6	44	62
Chamaeleonidae	Trioceros hoehnelii	108	100	4.5	45	73
Chamaeleonidae	Trioceros jacksonii	123	132	9	46	74
Chamaeleonidae	Trioceros johnstoni	120	135	-	47	-
Chamaeleonidae	Trioceros melleri	288	273	12	48	65
Chamaeleonidae	Trioceros montium	92.67	83	10	49	73
Chamaeleonidae	Trioceros rudis	74	74	-	44	-
Iguanidae	Cyclura nubila	520	370	47.6	17	56
Iguanidae	Dipsosaurus dorsalis	145	142	14.6	18	61
Iguanidae	Iguana iguana	380	-	19.8	26	69
Iguanidae	Sauromalus ater	210	200	9.3	41	56
Leiocephalidae	Leiocephalus carinatus	133.2	115.8	10.8	6	61
Leiocephalidae	Leiocephalus personatus	86	63	3.3	31	60
Leiocephalidae	Leiocephalus schreibersi	96	73	10	32	60
Opluridae	Oplurus cuvieri	153.8	132.3	21.2	35	70
Opluridae	Oplurus fierinensis	123	123	-	13	-
Opluridae	Oplurus grandidieri	139.2	139.2	-	13	-
Phrynosomatidae	Sceloporus malachiticus	-	85	-	42	-
Tropiduridae	Tropidurus hispidus	139.1	113.3	2	50	75
*	SVLmax for male only
**	mean body size for species

## Sheet: Table S2 References SVLmax
Reference No.	References
1	Branch B (1998) Field guide to snakes and other reptiles of southern Africa. Ralph Curtis Book Publishing.
2	Chirio L, LeBreton M (2007) Atlas des reptiles du Cameroun. Muséum national d'Histoire naturelle, IRD, Paris
3	Largen M, Spawl S (2010) The Amphibians and Reptiles of Ethiopia and Eritrea. Edition Chimaira, Frankfurt am Main.
4	Wagner P (2014) A new cryptic species of the Agama lionotus complex from south of the Ngong Hills in Kenya. Salamandra 50(4): 187-200.
5	Wagner P, Leaché A, Mazuch T,Böhme W (2013). Additions to the lizard diversity of the Horn of Africa: Two new species in the Agama spinosa group. Amphibia-Reptilia, 34(3), 363-387.
6	Meiri S (2008). Evolution and ecology of lizard body sizes. Global Ecol. Biogeogr. 17:724-734.
7	Thomas GH, Meiri S, Phillimore AB (2009) Body size diversification in Anolis: Novel environment and island effects.Evolution 63(8): 2017–2030.
8	Herel et al. 2007. Functional basis for sexual differences in bite force in the lizard Anolis carolinensis.Biological Journal of the Linnean Society, 2007, 91, 111–119.
9	Trivers RL (1976). Sexual selection and resource‐accruing abilities in Anolis garmani. Evolution, 30(2), 253-269.
10	Laerm J (1974). A functional analysis of morphological variation and differential niche utilization in basilisk lizards. Ecology, 55(2), 404-411.
11	da Silva JM, Tolley KA (2013) Ecomorphological variation and sexual dimorphism in a recent radiation of dwarf chameleons (Bradypodion). Biological Journal of the Linnean Society 109:113-130.
12	Miller C (2017). Morphological and roosting variation in the dwarf chameleon Brookesia stumpffi between primary, secondary, and degraded habitats in Nosy Be, Madagascar. Herpetological Conservation and Biology, 12(3), 599-605.
13	Glaw F, Vences M (2007) A Field Guide to the Amphibians and Reptiles of Madagascar. Cologne, Vences & Glaw Verlag.
14	Raxworthy CJ, Nussbaum RA (2006). Six new species of occipital-lobed Calumma chameleons (Squamata: Chamaeleonidae) from montane regions of Madagascar, with a new description and revision of Calumma brevicorne. Copeia, 2006(4), 711-734.
15	Tessa G, Glaw F, Andreone F (2017). Longevity in Calumma parsonii, the World's largest chameleon. Experimental gerontology, 89, 41-44.
16	McCoy JK, Fox SF, Baird TA (1994). Geographic variation in sexual dimorphism in the collared lizard, Crotaphytus collaris (Sauria: Crotaphytidae). The Southwestern Naturalist, 328-335.
17	Beovides-Casas K, Mancina CA (2006). Natural history and morphometry of the Cuban iguana (Cyclura nubila Gray, 1831) in Cayo Sijú, Cuba. Animal biodiversity and conservation, 29(1), 1-8.
18	Mayhew WW (1971). Reproduction in the desert lizard, Dipsosaurus dorsalis. Herpetologica, 57-77.
19	Laurent Chirio, Matthew LeBreton: Atlas des reptiles du Cameroun. Muséum national d'Histoire naturelle, IRD, Paris, 2007
20	Krysko KL, Gillette CR, Reichart RM, Nunez LP, Coutu NT, Wasilewski JA, Enge KM, Borgia AP (2012) Preliminary Dietary Analysis for the Non-indigenous Oustalet’s Chameleon, Furcifer oustaleti (Mocquard 1894) (Squamata: Chamaeleonidae), in Southern Florida. IRCF Reptiles & Amphibians 19(4):280-287.
21	Karsten KB, Andriamandimbiarisoa LN, Fox SF, Raxworthy CJ (2009). Sexual selection on body size and secondary sexual characters in 2 closely related, sympatric chameleons in Madagascar. Behavioral Ecology, 20(5), 1079–1088. doi:10.1093/beheco/arp100
22	Colwell GJ 1993. Hydrosaurus weberi (Weber's sail-fin dragon). Morphology. Herpetological Review 24 (4): 150
23	Schmidt W (2001) Chamaeleo calyptratus, the Yemen Chameleon. Matthias Schmidt Publ. Natur und Tier-Verlag, Berlin. 79 p. ex Krysko KL, Enge KM, King FW (2004) The veiled Chameleon, Chamaeleo calyptratus: A new exotic lizard species in Forida. Florida Scientist 67(4):249-253.
24	Bill Branch: Field guide to snakes and other reptiles of southern Africa. Ralph Curtis Book Publishing, 1998
25	Shine R (1990). Function and evolution of the frill of the frillneck lizard, Chlamydosaurus kingii (Sauria: Agamidae). Biological Journal of the Linnean Society, 40(1), 11-20.
26	Zug GR (2013) Reptiles and amphibians of the Pacific island: a compherensive guide. University of California Press.
27	Thompson MB (1993). Estimate of the population structure of the estern water dragon, Physignathus lesueurii (Reptilia: Agamidae), along riverside habitat. Wildlife Research, 20(5), 613-619.
28	Mariaux J, Lutzmann N, Stipala JAN (2008). The two-horned chamaeleons of East Africa. Zoological Journal of the Linnean Society, 152(2), 367-391.
29	McCarthy 1982. A note on the reproduction in Laemanctus longipes in Belize.Carib. J. Sci. 18(1-4).
30	McCoy CJ (1968). A review of the genus Laemanctus (Reptilia: Iguanidae). Copeia 1968:665-678.
31	Schwartz A, Henderson RW (1991) Amphibians and reptiles of West Indies: descriptions, distributions, and natural history. University Press of Florida.
32	Jenssen TA, Marcellini DL, Buhlmann KA, Goforth PH (1989) Differential infanticide by adult curly-tailed lizards, Leiocephalus schreibersi . Animal Behaviour 38:1054-1061.
33	Krysko KL, Enge KM (2005). A new non-native lizard in Florida, the butterfly lizard, Leiolepis belliana (Sauria: Agamidae).
34	Grismer JL, Grismer LL (2010). Who’s your mommy? Identifying maternal ancestors of asexual species of Leiolepis Cuvier, 1829 and the description of a new endemic species of asexual Leiolepis Cuvier, 1829 from Southern Vietnam. Zootaxa, 2433, 47-61.
35	Randriamahazo H JAR (2000) Sexual size dimorphism in the lizard Oplurus cuvieri cuvieri (Squamata, Opluridae) from Madagascar. African Zoology 35 (2): 287-293.
36	Yousefkhani SSH, Yousefi M, Mohammadpour A, Masroor R, Rastegar-Pouyani N (2014). Phenotypic variation in males of the agamid lizard Paralaudakia caucasia (Eichwald, 1831) across a wide geographic range. Herpetologica, 70(4), 464-471.
37	Schmidt W (2001) Chamaeleo calyptratus, the Yemen Chameleon. Matthias Schmidt Publ. Natur und Tier-Verlag, Berlin. 79 p.
38	Fitch HS (1981) Sexual size differences in reptiles. Miscellaneous publication 70:1-72, University of Kansas Publications, Musem of Natural History.
39	de Vosjoli P, Mailloux R (1997). General Care and Maintenance of Bearded Dragons. Santee, CA: Advanced Vivarium Systems ex Lane, E. (2013). Sexual Selection of Beard Color in the Inland Bearded Dragon (Pogona vitticeps) (Doctoral dissertation).
40	Barbour T, Loveridge A (1928) A comparative study of the herpetological faunae of the Uluguru and Usambara mountains, Tanganyika territory: with desription of new species. Museum of Comparative Zoology, Harvard 50 (2): 170-178.
41	Tracy CR (1999) Differences in body size among Chuckwalla (Sauromalus obesus) populations. Ecology 80(1):259-271.
42	Marion, Sexton (1971). The Reproductive Cycle of the Lizard Sceloporus malachiticus in Costa Rica. Copeia 3:517-526.
43	Barbour T, Loveridge A (1928). A Comparative Study of the Herpetological Faunae of the Uluguru and Usambara Mountains. Tanganyika Territory with Descriptions of New Species. Mem. Mus. Comp. Zool. (Harv.) 1928, 50(2):170-8.
44	Witte GF (1965). Les caméléons de l'Afrique centrale: République démocratique du Congo (République du Rwanda et Royaume du Burundi). Ann. Mus. Roy. Afr. Centr. Sci. Zool. 1965, Serie In 8, No 142: 1-125.
45	Loveridge A (1936). African reptiles and amphibians in Field Museum of Natural History. Fieldiana Zool. 1936, 22:5-79.
46	Hillenius D (1959). The differentiation within the genus Chamaeleo Laurenti, 1768. Beaufortia, 8(89):1-92.
47	Loveridge A (1942). Scientific Results of a Fourth Expedition to Forested Areas in East and Central Africa. IV, Reptiles. Bull. Mus. Comp. Zool. (Harv.) 1942, 91 (4): 317-373.
48	Loveridge A (1920). Notes On East African Lizards Collected 1915–1919, With Description Of A New Genus And Species Of Skink And New Subspecies Of Gecko. Proc. Zool. Soc. Lond. 1920: 131-167.
49	Anderson CV, Van Heygen E (2013) On the sympatry of three Trioceros species. Salamandra 49(4):215-218.
50	Ribeiro LB, Silva NB, Freire EM (2012). Reproductive and fat body cycles of Tropidurus hispidus and Tropidurus semitaeniatus (Squamata, Tropiduridae) in a caatinga area of northeastern Brazil. Revista Chilena de Historia Natural, 85(3).
51	Wilms TM, Bohme W, Wagner P, Lutzmann N, Schmitz A (2007) On the Phylogeny and Taxonomy of the Genus Uromastyx Merrem, 1820 (Reptilia: Squamata: Agamidae: Uromastycinae) – Resurrection of the Genus Saara Gray, 1845. Bonner zoologische Beitrage 56:55-99.
52	El Din SB (2006). A Guide to the Reptiles and Amphibians of Egypt. Oxford University Press.
53	Wilms TM, Böhme W, Wagner P, Lutzmann N, Schmitz A (2009). On the phylogeny and taxonomy of the genus Uromastyx Merrem, 1820 (Reptilia: Squamata: Agamidae: Uromastycinae)—resurrection of the genus Saara Gray, 1845. Bonner zoologische Beiträge, 56, 55-99.
54	Wilms TM, Bohme W (2007). Review of the taxonomy of the spiny-tailed lizards of Arabia Uromastyx.FAUNA OF ARABIA 23: 435–468
55	Utong, Abukashawa (2013). Characterization of the Agamid Lizard Genus Uromastyx from Eastern Sudan Based on Morphology, Karyotypes and Mitochondrial DNA. Asian Herpetological Research 2013, 4(4): 268–281
81	Stauber A, David D (2003). Allometry in the bearded dragon Pogona barbata (Sauria: Agamidae): sex and geographic differences. Australian Zoologist 32(2): 238-245.
83	Cox RM, Stenquist DS, Calsbeek R (2009). Testosterone, growth and the evolution of sexual size dimorphism. Journal of evolutionary biology, 22(8): 1586-1598.

## Sheet: Table S3 References longevity
Reference No.	References
56	http://www.pondturtle.com/
57	Hughes B (1988). Longevity records of African captive amphibians and reptiles: part 2. Lizards and amphisbaenians. The Journal of the Herpetological Association of Africa 34: 20-24.
58	http://www.reptileforums.co.uk/forums/lizards/535882-agamas-life-span.html
59	Tel Aviv University, Zoological Museum data ex Scharf, I., Feldman, A., Novosolov, M., Pincheira‐Donoso, D., Das, I., Böhm, M., ... & Meiri, S. (2015). Late bloomers and baby boomers: ecological drivers of longevity in squamates and the tuatara. Global Ecology and Biogeography, 24(4), 396-405.
60	Henderson RW, Powell R (2009). Natural history of West Indian reptiles and amphibians. University Press of Florida, Gainsville.
61	Snider at, Bowler JK, Society for the Study of Amphibians, & Reptiles. (1992). Longevity of reptiles and amphibians in North American collections (No. 21). Ssar Publications.
62	Slavens FL, Slavens K (1999). Reptiles and amphibians in captivity: breeding, longevity, and inventory. Slaveware Publishing, Seattle.
63	Tessa G, Glaw F, Andreone F (2017). Longevity in Calumma parsonii, the World's largest chameleon. Experimental gerontology, 89, 41-44.
64	Degenhardt WG, Painter CW, Price AH (1996). Amphibians and reptiles of New Mexico. University of New Mexico Press, Albuquerque.
65	Necas P (1999). Chameleons. Nature's hidden jewels. Edition Chimaira, Frankfurt am Main.
66	LeBerre F (2009). The chameleon handbook. 3rd edition. Barron's, New York.
67	Stahl SJ (1997). Captive management, breeding, and common medical problems of the veiled chameleon (Chamaeleo calyptratus). Proceedings of the Association of Reptilian and Amphibian Veterinarians. Houston (TX): ARAV, 29-40.
68	Brown D (2012). A guide to Australian dragons in captivity. Reptile Publications, Burleigh.
69	Castanet J (1994). Age estimation and longevity in reptiles. Gerontology, 40(2-4), 174-192.
70	Rob Coke, pers. comm. Web AnAge: The Animal Aging and Longevity Database
71	Smirina EM, Ananjeva NB (2007). Growth layers in bones and acrodont teeth of the agamid lizard Laudakia stoliczkana (Blanford, 1875) (Agamidae, Sauria). Amphibia-Reptilia 28: 193-204.
72	Reusch B (2009). Bearded dragon with periodontal disease: exotic practice challenge. Veterinary Times, 39(22), 22-23.
73	Measey GJ, Raselimanana A, Herrel A (2014). Ecology and life history of chameleons. Pages 85-113 in Tolley, K. A. and Herrel, A. 2014. editors. The biology of chameleons. University of California Press, Berkeley.
74	Rogner M (1997). Lizards. Krieger Publishing Company, Malabar, FL.
75	Marchioro, M., Nunes, J.-M. D. A. M., Ramalho, A. M. R., Molowny, A., Perez-Martinez, E., Ponsoda, X. and Lopez-Garcia, C. 2005. Postnatal neurogenesis in the medial cortex of the tropical lizard Tropidurus hispidus. Neuroscience 134: 407-413.
76	Flower SS (1925). Contributions to our Knowledge of the Duration of Life in Vertebrate Animals.—III. Reptiles. In Proceedings of the Zoological Society of London (Vol. 95, No. 3, pp. 911-981). Oxford, UK: Blackwell Publishing Ltd.
77	El-Sayyad HI, Khalifa SA, AL-Gebaly AS, El-Mansy AA (2013). Aging related changes of retina and optic nerve of Uromastyx aegyptia and Falco tinnunculus. ACS chemical neuroscience, 5(1), 39-50.
78	this paper
79	Wilms T (2005). Uromastyx. Natural history, captive care, breeding. Herpeton, Offenbach.
80	De Magalhaes JP, Costa J (2009). A database of vertebrate longevity records and their relation to other life-history traits. Journal of Evolutionary Biology 22: 1770-1774.
82	Carey JR, Judge DS (2000). Life Spans of Mammals, Birds, Amphibians, Reptiles, and Fish. Monographs on Population Aging, 8.
84	http://animaldiversity.ummz.umich.edu/accounts/Norops_sagrei/
